# Supplementary material for: Genetic variation in the FMO and GSTO gene clusters impacts arsenic metabolism in humans
Source: PLoS Genet. 2025 Sep 2;21(9):e1011826. doi: 10.1371/journal.pgen.1011826 (PMC12404487; doi:10.1371/journal.pgen.1011826)
Supplement: S1 Table — (XLSX) [file pgen.1011826.s006.xlsx]

## Sheet: Sheet1
S1 Table. FMO3 sQTL Colocalization results
Tissue	FMO3 sQTL uMMA Coloc									coloc
	phenotype_id	variant_id	tss_distance	maf	ma_samples	ma_count	pval_nominal	slope	slope_se	nsnps	H0	H1	H2	H3	H4
Adipose_Subcutaneous	chr1:171092790:171107675:clu_55260:ENSG00000007933.12	chr1_171115102_C_A_b38	24225	0.188935	163	181	8.25223e-145	1.52007	0.0395541	1235	0	1.69443e-301	1.03271e-09	0.0227393	0.977261
	chr1:171110997:171116208:clu_55261:ENSG00000007933.12	chr1_171115102_C_A_b38	24225	0.188935	163	181	6.96039e-94	1.09178	0.0413103	1235	9.7845e-140	2.24705e-132	1.03271e-09	0.0227393	0.977261
	chr1:171103973:171107675:clu_55260:ENSG00000007933.12	chr1_171115102_C_A_b38	24225	0.188935	163	181	1.84762e-28	-0.847335	0.0714305	1235	1.54645e-28	3.55149e-21	1.1538e-09	0.025523	0.974477
	chr1:171108221:171114007:clu_55261:ENSG00000007933.12	chr1_171115102_C_A_b38	24225	0.188935	163	181	1.21677e-10	-0.491389	0.0745578	1235	1.26792e-13	2.91183e-06	2.9424e-08	0.67541	0.324587
	chr1:171092790:171103785:clu_55260:ENSG00000007933.12	chr1_171115102_C_A_b38	24225	0.188935	163	181	8.96763e-10	-0.45768	0.0731212	1235	1.7514e-12	4.02216e-05	1.81618e-09	0.04075	0.95921
	chr1:171108221:171110798:clu_55261:ENSG00000007933.12	chr1_171115102_C_A_b38	24225	0.188935	163	181	3.5508e-09	0.464667	0.077156	1235	5.26475e-12	0.000120907	1.52303e-09	0.0340111	0.965868
	chr1:171114362:171116208:clu_55261:ENSG00000007933.12	chr1_171115102_C_A_b38	24225	0.188935	163	181	6.70254e-09	-0.460106	0.0778445	1235	9.92481e-12	0.000227927	1.49318e-09	0.0333249	0.966447
	chr1:171110997:171114007:clu_55261:ENSG00000007933.12	chr1_171115102_C_A_b38	24225	0.188935	163	181	9.58592e-08	-0.443983	0.0818831	1235	2.4718e-11	0.000567659	1.71025e-09	0.0383155	0.961117
Adipose_Visceral	chr1:171108221:171114007:clu_53817:ENSG00000007933.12	chr1_171115102_C_A_b38	24225	0.179389	124	141	6.9876e-16	-0.726843	0.0860417	1235	1.928e-19	4.42773e-12	4.32791e-08	0.993916	0.00608423
Artery_Aorta	chr1:171092790:171103785:clu_48772:ENSG00000007933.12	chr1_171115102_C_A_b38	24225	0.194529	112	128	8.91502e-09	-0.532148	0.0899625	1235	1.05314e-11	0.000241857	4.27544e-09	0.0972847	0.902473
	chr1:171199471:171203865:clu_48777:ENSG00000094963.13	chr1_171115102_C_A_b38	-70106	0.194529	112	128	9.59833e-08	-0.293381	0.0536726	1235	1.19371e-38	2.74141e-31	4.35436e-08	0.999996	3.93812e-06
Artery_Tibial	chr1:171108221:171114007:clu_51148:ENSG00000007933.12	chr1_171115102_C_A_b38	24225	0.190126	162	181	2.47638e-21	-0.759134	0.0760527	1235	2.30682e-21	5.29771e-14	1.12641e-08	0.257943	0.742057
	chr1:171108221:171110798:clu_51148:ENSG00000007933.12	chr1_171115102_C_A_b38	24225	0.190126	162	181	1.26287e-16	0.693728	0.080604	1235	1.90434e-17	4.3734e-10	2.03539e-09	0.0457893	0.954211
Esophagus_Gastroesophageal_Junction	chr1:171108221:171114007:clu_47650:ENSG00000007933.12	chr1_171115102_C_A_b38	24225	0.18	90	99	2.96558e-08	-0.637384	0.111348	1235	6.48268e-11	0.00148877	4.55194e-09	0.103642	0.894869
Esophagus_Mucosa	chr1:171108221:171114007:clu_50723:ENSG00000007933.12	chr1_171115102_C_A_b38	24225	0.182482	136	150	5.99559e-10	-0.548956	0.0864264	1235	1.26844e-12	2.91302e-05	1.69331e-08	0.388263	0.611708
Esophagus_Muscularis	chr1:171108221:171114007:clu_50372:ENSG00000007933.12	chr1_171115102_C_A_b38	24225	0.192208	133	148	5.29521e-16	-0.764827	0.0900327	1235	2.12366e-18	4.87706e-11	4.282e-08	0.983361	0.0166386
liver	chr1:171092790:171107675:clu_36291:ENSG00000007933.12	chr1_171115102_C_A_b38	24225	0.196629	57	70	1.4285e-44	1.16929	0.0584236	1235	1.1029e-68	2.53284e-61	1.03894e-09	0.0228826	0.977117
	chr1:171110997:171116208:clu_36292:ENSG00000007933.12	chr1_171115102_C_A_b38	24225	0.196629	57	70	9.85425e-37	1.05385	0.0624779	1235	2.42954e-48	5.57954e-41	1.02317e-09	0.02252	0.97748
	chr1:171092790:171100734:clu_36291:ENSG00000007933.12	chr1_171115102_C_A_b38	24225	0.196629	57	70	2.20597e-20	0.91187	0.0849675	1235	2.72719e-21	6.2631e-14	1.93849e-09	0.0435617	0.956438
	chr1:171101206:171103785:clu_36291:ENSG00000007933.12	chr1_171115102_C_A_b38	24225	0.196629	57	70	3.48441e-12	-0.460823	0.0609649	1235	1.68559e-13	3.87102e-06	3.03919e-09	0.0688651	0.931131
	chr1:171110997:171114007:clu_36292:ENSG00000007933.12	chr1_171115102_C_A_b38	24225	0.196629	57	70	2.31417e-08	-0.582254	0.0987781	1235	1.13532e-10	0.0026073	2.60958e-09	0.0589917	0.938401
lung	chr1:171110997:171116208:clu_58733:ENSG00000007933.12	chr1_171115102_C_A_b38	24225	0.178899	142	156	9.07333e-49	0.94754	0.0562674	1235	1.31313e-50	3.01564e-43	1.02515e-09	0.0225655	0.977434
	chr1:171108221:171114007:clu_58733:ENSG00000007933.12	chr1_171115102_C_A_b38	24225	0.178899	142	156	9.69914e-29	-0.883354	0.0734706	1235	2.02565e-41	4.65199e-34	4.3482e-08	0.998579	0.0014207
	chr1:171108221:171110798:clu_58733:ENSG00000007933.12	chr1_171115102_C_A_b38	24225	0.178899	142	156	3.1344e-16	0.674685	0.0792206	1235	9.93158e-17	2.28083e-09	1.50084e-09	0.033501	0.966499
	chr1:171114362:171116208:clu_58733:ENSG00000007933.12	chr1_171115102_C_A_b38	24225	0.178899	142	156	9.31123e-12	-0.549369	0.078274	1235	1.62675e-13	3.7359e-06	1.55836e-09	0.0348232	0.965173
	chr1:171103973:171107675:clu_58732:ENSG00000007933.12	chr1_171115102_C_A_b38	24225	0.178899	142	156	4.88224e-09	-0.508394	0.0850314	1235	1.65476e-11	0.000380022	1.73741e-09	0.0389397	0.96068
Nerve_Tibial	chr1:171108221:171114007:clu_56954:ENSG00000007933.12	chr1_171115102_C_A_b38	24225	0.192922	152	169	2.38749e-19	-0.741519	0.0783937	1235	3.81291e-25	8.7565e-18	4.33574e-08	0.995715	0.00428466
	chr1:171108221:171110798:clu_56954:ENSG00000007933.12	chr1_171115102_C_A_b38	24225	0.192922	152	169	4.58081e-09	0.51747	0.0863957	1235	1.40429e-11	0.0003225	2.02801e-09	0.04562	0.954058
Thyroid	chr1:171108221:171114007:clu_59134:ENSG00000007933.12	chr1_171115102_C_A_b38	24225	0.187759	165	181	1.5709e-09	-0.489052	0.0793558	1235	1.53381e-12	3.52246e-05	2.48963e-08	0.571325	0.42864
coloc: p1=p2=10^-4,p12=10^-5
