# Supplementary material for: Genetic variation in the FMO and GSTO gene clusters impacts arsenic metabolism in humans
Source: PLoS Genet. 2025 Sep 2;21(9):e1011826. doi: 10.1371/journal.pgen.1011826 (PMC12404487; doi:10.1371/journal.pgen.1011826)
Supplement: S2 Table — (XLSX) [file pgen.1011826.s007.xlsx]

## Sheet: Sheet1
S2 Table. FMO4 eQTL Colocalization results
tissue	FMO4 eQTL bDMA Coloc									coloc
	phenotype_id	variant_id	tss_distance	maf	ma_samples	ma_count	pval_nominal	slope	slope_se	nsnps	H0	H1	H2	H3	H4
Pancreas	ENSG00000076258.9	chr1_171360867_A_C_b38	46659	0.335391	136	163	3.62321e-20	0.580214	0.0565464	926	1.48234e-30	8.80103e-14	2.72e-19	0.0151645	0.984835
Artery-Aorta	ENSG00000076258.9	chr1_171360867_A_C_b38	46659	0.340426	180	224	5.63472e-34	0.49819	0.0355751	926	2.45992e-46	1.46051e-29	3.77275e-19	0.0214212	0.978579
Breast-mammary Tissue	ENSG00000076258.9	chr1_171360867_A_C_b38	46659	0.34593	100	119	2.44851e-05	0.286488	0.0654889	926	8.42692e-26	5.00326e-09	5.59896e-19	0.0322747	0.967725
Prostate	ENSG00000076258.9	chr1_171360867_A_C_b38	46659	0.328729	93	119	2.761e-08	0.446357	0.075868	926	2.5325e-20	0.00150361	1.36729e-18	0.0802611	0.918235
Kidney	ENSG00000076258.9	chr1_171360867_A_C_b38	46659	0.323077	31	42	2.05878e-06	0.370441	0.0680239	880	8.63463e-19	0.0512659	9.66658e-19	0.0565005	0.892234
Lung	ENSG00000076258.9	chr1_171360867_A_C_b38	46659	0.337156	238	294	1.82691e-07	0.147543	0.0277422	926	7.82795e-21	0.000464764	2.22279e-18	0.131104	0.868431
Artery-Tibial	ENSG00000076258.9	chr1_171360867_A_C_b38	46659	0.330882	254	315	1.63556e-61	0.586227	0.0296222	926	4.82166e-85	2.86273e-68	2.37711e-18	0.140275	0.859725
Liver	ENSG00000076258.9	chr1_171360867_A_C_b38	46659	0.382022	104	136	1.92224e-20	0.448243	0.0409771	926	5.13791e-33	3.0505e-16	2.71024e-18	0.160073	0.839927
Skin-Not sun exposed (suprapubic)	ENSG00000076258.9	chr1_171360867_A_C_b38	46659	0.347674	240	299	2.25615e-10	0.202465	0.0310103	926	1.86724e-24	1.10863e-07	1.63577e-17	0.971169	0.0288312
