# Supplementary material for: Genetic variation in the FMO and GSTO gene clusters impacts arsenic metabolism in humans
Source: PLoS Genet. 2025 Sep 2;21(9):e1011826. doi: 10.1371/journal.pgen.1011826 (PMC12404487; doi:10.1371/journal.pgen.1011826)
Supplement: S3 Table — (XLSX) [file pgen.1011826.s008.xlsx]

## Sheet: Sheet1
S3 Table. GSTO1 sQTL Colocalization results
tissue	GSTO1 sQTL uMMA Coloc									coloc
	phenotype_id	variant_id	tss_distance	maf	ma_samples	ma_count	pval_nominal	slope	slope_se	nsnps	H0	H1	H2	H3	H4
liver	chr10:104259798:104262979:clu_7798:ENSG00000148834.12	chr10_104265272_A_T_b38	29916	0.0280899	10	10	2.15547e-39	2.67189	0.149162	1573	6.27664e-24	6.23824e-18	1.16194e-08	0.0105589	0.989441
	chr10:104263077:104266084:clu_7798:ENSG00000148834.12	chr10_104265272_A_T_b38	29916	0.0280899	10	10	2.08355e-37	-2.68368	0.156658	1573	1.2212e-21	1.21373e-15	1.16194e-08	0.0105589	0.989441
