# Supplementary material for: Genetic variation in the FMO and GSTO gene clusters impacts arsenic metabolism in humans
Source: PLoS Genet. 2025 Sep 2;21(9):e1011826. doi: 10.1371/journal.pgen.1011826 (PMC12404487; doi:10.1371/journal.pgen.1011826)
Supplement: S4 Table — (XLSX) [file pgen.1011826.s009.xlsx]

## Sheet: S4_Table
S4 Table. Mediation Analysis demonstrating that associations between SNPs and arsenic-induced skin lesions are attenuated by adjustment for urine DMA% (representing AME)
CHR	BP	SNP	Model	P-value	OR
10	104616500	rs4919690 (AS3MT)	unadjusted	6.9x10-10	1.38
			DMA% adjusted	0.06	1.15
10	104635687	rs191177668 (AS3MT)	unadjusted	1.7x10-5	2.32
			DMA% adjusted	0.57	1.18
21	47572887	rs61735836 (FTCD)	unadjusted	4.1x10-6	1.36
			DMA% adjusted	0.13	1.15
